# Supplementary material for: CSF-Exosomal miRNAs and Delayed Cerebral Ischemia: Insights into Pathophysiology but No Definitive Biomarkers
Source: Biomolecules. 2025 Aug 13;15(8):1161. doi: 10.3390/biom15081161 (PMC12384643; doi:10.3390/biom15081161)
Supplement: Supplementary file 1 [file biomolecules-15-01161-s001.zip]

Archive with 3 entries (3 files):
- Figure S1.jpeg
- Table S1 List of 84 miRNAs included in the Qiagen.xlsx
- Table S2 Exosomal miRNAs selected for validation.xlsx
