# Supplementary material for: CSF-Exosomal miRNAs and Delayed Cerebral Ischemia: Insights into Pathophysiology but No Definitive Biomarkers
Source: Biomolecules. 2025 Aug 13;15(8):1161. doi: 10.3390/biom15081161 (PMC12384643; doi:10.3390/biom15081161)
Supplement: Supplementary file 1 [file biomolecules-15-01161-s001.zip › Table S1 List of 84 miRNAs included in the Qiagen.xlsx]

## Sheet: Sheet1
	Table S1. List of 84 miRNAs included in the Qiagen
	hsa-let-7a-5p	hsa-miR-20a-5p	hsa-miR-30a-5p	hsa-miR-107	hsa-miR-146a-5p	hsa-miR-204-5p
	hsa-let-7b-5p	hsa-miR-21-5p	hsa-miR-30b-5p	hsa-miR-124-3p	hsa-miR-146b-5p	hsa-miR-222-3p
	hsa-let-7c-5p	hsa-miR-22-3p	hsa-miR-30e-5p	hsa-miR-125a-5p	hsa-miR-148a-3p	hsa-miR-223-3p
	hsa-let-7d-5p	hsa-miR-23a-3p	hsa-miR-32-5p	hsa-miR-125b-5p	hsa-miR-148b-3p	hsa-miR-320a
	hsa-let-7e-5p	hsa-miR-23b-3p	hsa-miR-34a-5p	hsa-miR-126-3p	hsa-miR-150-5p	hsa-miR-338-3p
	hsa-let-7f-5p	hsa-miR-24-3p	hsa-miR-92a-3p	hsa-miR-128-3p	hsa-miR-155-5p	hsa-miR-342-3p
	hsa-let-7g-5p	hsa-miR-25-3p	hsa-miR-92b-3p	hsa-miR-132-3p	hsa-miR-181a-5p	hsa-miR-378a-3p
	hsa-let-7i-5p	hsa-miR-26a-5p	hsa-miR-93-5p	hsa-miR-138-5p	hsa-miR-181b-5p	hsa-miR-424-5p
	hsa-miR-9-5p	hsa-miR-26b-5p	hsa-miR-99a-5p	hsa-miR-140-3p	hsa-miR-181c-5p	hsa-miR-425-5p
	hsa-miR-15a-5p	hsa-miR-27a-3p	hsa-miR-99b-5p	hsa-miR-142-3p	hsa-miR-182-5p	hsa-miR-451a
	hsa-miR-15b-5p	hsa-miR-27b-3p	hsa-miR-100-5p	hsa-miR-142-5p	hsa-miR-186-5p	hsa-miR-486-5p
	hsa-miR-16-5p	hsa-miR-29a-3p	hsa-miR-101-3p	hsa-miR-143-3p	hsa-miR-192-5p	hsa-miR-532-5p
	hsa-miR-18a-5p	hsa-miR-29b-3p	hsa-miR-106a-5p	hsa-miR-144-3p	hsa-miR-194-5p	hsa-miR-590-5p
	hsa-miR-19b-3p	hsa-miR-29c-3p	hsa-miR-106b-5p	hsa-miR-145-5p	hsa-miR-197-3p	hsa-miR-652-3p
