# Supplementary material for: CSF-Exosomal miRNAs and Delayed Cerebral Ischemia: Insights into Pathophysiology but No Definitive Biomarkers
Source: Biomolecules. 2025 Aug 13;15(8):1161. doi: 10.3390/biom15081161 (PMC12384643; doi:10.3390/biom15081161)
Supplement: Supplementary file 1 [file biomolecules-15-01161-s001.zip › Table S2 Exosomal miRNAs selected for validation.xlsx]

## Sheet: Sheet1
	Table S2. Exosomal miRNAs selected for validation
	Sl No:	miRNA ID	Sl No:	miRNA ID	Sl No:	miRNA ID
	1	hsa-let-7a-5p	10	hsa-miR-26b-5p	19	hsa-miR-150-5p
	2	hsa-let-7d-5p	11	hsa-miR-32-5p	20	hsa-miR-155-5p
	3	hsa-let-7f-5p	12	hsa-miR-106a-5p	21	hsa-miR-181b-5p
	4	hsa-let-7g-5p	13	hsa-miR-126-3p	22	hsa-miR-204-5p
	5	hsa-miR-16-5p	14	hsa-miR-128-3p	23	hsa-miR-338-3p
	6	hsa-miR-18a-5p	15	hsa-miR-140-3p	24	hsa-miR-451a
	7	hsa-miR-21-5p	16	hsa-miR-142-3p	25	hsa-miR-30c-5p
	8	hsa-miR-22-3p	17	hsa-miR-145-5p	26	hsa-miR-191-5p
	9	hsa-miR-26a-5p	18	hsa-miR-146a-5p	27	hsa-miR-103a-3p
